# Supplementary material for: Paradoxical cold conditions during the medieval climate anomaly in the Western Arctic
Source: Sci Rep. 2016 Sep 9;6:32984. doi: 10.1038/srep32984 (PMC5016737; doi:10.1038/srep32984)
Supplement: Supplementary Tables [file srep32984-s2.xls]

## Sheet: Extended_Table S1
Table S1: Sample locations and sample-specific information.
Sample Name	Latitude (°N)	Longitude (°W)	Elevation (m)	Thickness (cm)	Shielding factor
Moraine M1 Samples
DIS-M1-01	69.36056	-53.51669	416	2	0.999
DIS-M1-02	69.36056	-53.51669	416	4	0.999
DIS-M1-03	69.36056	-53.51669	416	4	0.999
Moraine M2 Samples
DIS-M2-02	69.35517	-53.51786	469	2	0.995
DIS-M2-03	69.35517	-53.51786	469	2	0.995
DIS-M2-04	69.35517	-53.51786	469	2	0.995
DIS-M2-05	69.35517	-53.51786	469	1.5	0.995
Moraine M3 Samples
DIS-M3-01	69.36047	-53.52386	507	1	0.998
DIS-M3-02	69.36047	-53.52386	507	2	0.998
Moraine M4 Samples
DIS-M4-01	69.36028	-53.525	514	2	0.998
DIS-M4-02	69.36028	-53.525	514	1.5	0.998
DIS-M4-03	69.36053	-53.52322	506	3	0.998
DIS-M4-04	69.36061	-53.52228	500	2	0.998
DIS-M4-05	69.35517	-53.51786	469	1.5	0.995

## Sheet: Table S2
Table S2: Chemical compositions of two bulk rock samples before acid etching. Analysis performed at the SARM-CRPG (Nancy, France) by ICP-OES (major elements), ICP-MS (trace element), atomic absorption (Li), colorimetry (B) and spectrophotometry (Cl). The
Sample Name	Al2O3 %	CaO %	Fe2O3 %	K2O %	MgO %	MnO %	P2O5 %	TiO2 %	Na2O %	SiO2 %	H2O %	PF %	CO2 %
DIS-M1-03	14.058	11.193	13.9	0.353	6.276	0.203	0.33	2.281	2.554	48.02	1.55	1.15	0.66
DIS-M3-02	12.626	9.998	15.75	0.433	5.991	0.2417	0.31	2.969	2.654	47.67	1.83	1.06	0.08
Sample Name	Cl (ppm)	Li (ppm)	B (ppm)	Ba (ppm)	Be (ppm)	Cd (ppm)	Ce (ppm)	Co (ppm)	Cr (ppm)	Cu (ppm)	Dy (ppm)	Er (ppm)	Eu (ppm)
DIS-M1-03	39	4.1	2	36.2	0.644	0.17	17.98	46.04	173.5	195.9	5.092	2.665	1.616
DIS-M3-02	60	5.7	3	56.4	0.981	0.235	26.32	48.15	119.9	255.4	6.793	3.506	2.17
Sample Name	Ga (ppm)	Gd (ppm)	Ge (ppm)	Hf (ppm)	Ho (ppm)	In (ppm)	La (ppm)	Lu (ppm)	Mo (ppm)	Nb (ppm)	Nd (ppm)	Ni (ppm)	Pb (ppm)
DIS-M1-03	21.35	4.777	1.684	3.213	1.07	0.104	6.51	0.345	0.565	5.426	14.74	69.15	2.23
DIS-M3-02	23.41	6.583	1.866	4.573	1.421	0.125	9.662	0.458	0.846	7.708	20.66	72.79	1.8215
Sample Name	Pr (ppm)	Rb (ppm)	Sm (ppm)	Sn (ppm)	Sr (ppm)	Ta (ppm)	Tb (ppm)	Th (ppm)	Tm (ppm)	U (ppm)	V (ppm)	Y (ppm)	Yb (ppm)
DIS-M1-03	2.903	4.03	4.526	1.577	233.1	0.429	0.801	0.493	0.366	0.147	403.4	26.72	2.359
DIS-M3-02	4.164	4.554	6.212	2.204	243.1	0.626	1.084	0.782	0.49	0.233	503.5	35.48	3.144
Sample Name	Zn (ppm)	Zr (ppm)
DIS-M1-03	121.1	118.8
DIS-M3-02	141.9	169.9

## Sheet: Table S3
	Table S3: Concentrations of the 36Cl target elements, determined in splits taken from the samples after the acid etching to remove ~20% of the samples. Analysis performed at the SARM-CRPG (Nancy, France) by ICP-OES. Concentrations of the target element Cl
	Sample Name	CaO %	K2O %	TiO2 %	Fe2O3 %
	DIS-M1-01	10.34 ± 0.21	0.22 ± 0.03	3.19 ± 0.16	14.85 ± 0.30
	DIS-M1-02	10.18 ± 0.20	0.22 ± 0.03	3.15 ± 0.16	14.97 ± 0.30
	DIS-M1-03	10.50 ± 0.21	0.20 ± 0.03	3.01 ± 0.15	14.54 ± 0.29
	DIS-M2-02	8.70 ± 0.17	0.75 ± 0.04	5.67 ± 0.28	18.10 ± 0.36
	DIS-M2-03	10.79 ± 0.22	0.21 ± 0.03	2.97 ± 0.15	14.91 ± 0.30
	DIS-M2-04	8.90 ± 0.18	0.67 ± 0.03	5.57 ± 0.28	17.62 ± 0.35
	DIS-M2-05	8.67 ± 0.17	0.51 ± 0.03	5.58 ± 0.28	17.73 ± 0.35
	DIS-M3-01	9.20 ± 0.18	0.11 ± 0.02	3.51 ± 0.18	17.55 ± 0.35
	DIS-M3-02	9.26 ± 0.19	0.36 ± 0.05	3.53 ± 0.18	15.76 ± 0.32
	DIS-M4-01	9.40 ± 0.19	0.50 ± 0.07	4.38 ± 0.22	16.46 ± 0.33
	DIS-M4-02	10.35 ± 0.21	0.24 ± 0.04	3.19 ± 0.16	15.41 ± 0.31
	DIS-M4-03	8.99 ± 0.18	0.22 ± 0.03	3.62 ± 0.18	16.94 ± 0.34
	DIS-M4-04	9.41 ± 0.19	0.38 ± 0.06	4.15 ± 0.21	17.54 ± 0.35
	DIS-M4-05	10.33 ± 0.21	0.24 ± 0.04	3.02 ± 0.15	15.12 ± 0.30

## Sheet: Table S4
Table S4: 36Cl dating results, including measured 35Cl/37Cl and 36Cl/35Cl ratios, inferred 36Cl and Cl concentrations, individual sample ages, and landform mean ages. Data for the two procedural blanks (DIS-Bk_01 and DIS-Bk_02) are also included. DIS-Bk_
Sample Name	Sample weight (g)	Cl mass in spike (mg)	35Cl/37Cl	36Cl/35Cl (10-14)	[Cl] in sample (ppm)	[36Cl] (atoms g-1)	Age (yr)a	Landform mean age "Schimmelpfennig"b	Age (yr)c	Landform mean age "Marrero"b
Moraine M1 Samples
DIS-M1-01	30.93	2.041	69.24 ± 0.79	6.01 ± 0.93	3.35 ± 0.20	67699 ± 3900	10477 ± 1269 (877)	11900 ± 1700 yr	9242 ± 1095	10500 ± 1400 yr
DIS-M1-02	31.11	2.035	69.00 ± 2.11	7.02 ± 0.71	3.34 ± 0.21	75602 ± 4517	11986 ± 1463 (1023)		10580 ± 1264
DIS-M1-03	35.91	2.092	71.01 ± 0.67	8.45 ± 0.57	2.87 ± 0.17	85184 ± 4830	13372 ± 1628 (1113)		11748 ± 1395
Moraine M2 Samples
DIS-M2-02	69.08	2.055	22.55 ± 0.31	1.49 ± .17	6.02 ± 0.32	7238 ± 487	956 ± 165 (150)	820 ± 130 yr 1200 ± 130 CE	893 ± 155	750 ± 120 yr 1260 ± 120 CE
DIS-M2-03	68.68	2.428	36.29 ± 0.21	1.39 ± 0.15	3.37 ± 0.18	6173 ± 426	870 ± 110 (80)		764 ± 95
DIS-M2-04	56.95	2.066	30.16 ± 0.33	1.12 ± 0.12	5.15 ± 0.28	5837 ± 426	779 ± 93 (74)		725 ± 88
DIS-M2-05	71.43	2.033	12.44 ± 0.18	1.00 ± 0.16	12.39 ± 0.67	5010 ± 368	661 ± 81 (64)		614 ± 76
Moraine M3 Samples
DIS-M3-01	50.57	2.013	97.43 ± 1.38	1.07 ± 0.12	1.31 ± 0.08	3431 ± 411	541 ± 87 (73)	570 ± 90 yr 1450± 90 CE	482 ± 77	500 ± 80 yr 1510 ± 80 CE
DIS-M3-02	59.06	2.007	30.30 ± 0.41	1.17 ± 0.14	4.83 ± 0.26	4110 ± 418	581 ± 84 (70)		521 ± 75
Moraine M4 Samples
DIS-M4-01	65.70	2.004	20.42 ± 0.29	6.17 ± 0.33	7.00 ± 0.38	34973 ± 2106	4666 ± 536 (398)	-	4242 ± 487	-
DIS-M4-02	57.18	1.994	31.50 ± 0.27	0.87 ± 0.11	4.73 ± 0.25	2180 ± 318	288 ± 53 (47)	300 ± 60 yr 1720 ± 60 CE	255 ± 47	270 ± 50 yr 1750 ± 50 CE
DIS-M4-03	66.65	2.001	53.57 ± 0.75	0.90 ± 0.12	2.14 ± 0.12	1846 ± 270	283 ± 52 (46)		254 ± 46
DIS-M4-04	51.24	1.990	34.69 ± 0.68	0.89 ± 0.12	4.69 ± 0.27	2494 ± 358	335 ± 60 (54)		303 ± 54
DIS-M4-05	70.85	2.008	30.65 ± 0.51	0.92 ± 0.13	3.97 ± 0.22	2051 ± 273	287 ± 49 (43)		253 ± 43
Blanks					Total atoms Cl (1017)	Total atoms 36Cl (104)
DIS-Bk_01	-	1.987	338.09 ± 0.68	0.32 ± 0.006	2.66 ± 0.16	11.0 ± 0.004	-	-	-	-
DIS-Bk_02	-	2.007	374.14 ± 0.35	0.59 ± 0.003	2.27 ± 0.12	20.6 ± 0.006	-	-	-	-
aAges calculated using the Excel® age calculation spreadsheet from Schimmelpfennig et al. (2009) and the time-invariant scaling method by Stone (2000). 36Cl production rates used are based on Schimmelpfennig et al. (2011) (for spallation of Ca), Schimmel
bArithmetic mean ages calculate for each moraine ridge. "Schimmelpfennig" refers to the Schimmelpfennig production rate set, and "Marrero" refers to the Marrero production rate set (rf. Methods text). These moraine ages are reported as arithmetic means of
c Ages recalculated using the Excel® age calculation spreadsheet from Schimmelpfennig et al. (2009), and the time-invariant scaling method by Stone (2000), using 36Cl production rates based on Marrero et al. (2016), the 36Cl production rate from spallatio

## Sheet: Table S5
Simulation Name	Volcanic Forcing	Solar Forcing	Reference
bcc-ccsm1-1	GRA	VSK + WLS	Zhang and Wu (2012)
CCSM4	GRA	VSK	Landrum et al. (2013)
FGOALS-gl	Crowley (2000)	Crowley (2000)	Zhou et al. (2011)
GISS-E2-R	GRA	VSK + WLS	Schmidt et al. (2014)
IPSL-CM5A-LR	GRA	GRA	Swingedouw et al. (2015)
MPI-ESM-P	CEA	VSK + WLS	Jungclaus et al. (2014)
